# Supplementary material for: Short-term responses of temperate and subarctic marine diatoms to Irgarol 1051 and UV radiation: Insights into temperature interactions
Source: PLoS One. 2024 Feb 7;19(2):e0295686. doi: 10.1371/journal.pone.0295686 (PMC10849241; doi:10.1371/journal.pone.0295686)
Supplement: S1 Dataset — (XLSX) [file pone.0295686.s001.xlsx]

## Sheet: Fig 2
	TW outdoor		TW outdoor		TW outdoor		TW outdoor		TW outdoor		TW outdoor		TW outdoor		TW outdoor		TW outdoor		TW outdoor		TW outdoor		TW outdoor		TW outdoor		TW outdoor		TW outdoor		TW outdoor
	10degree		10degree		10degree		10degree		15degree		15degree		15degree		15degree		20degree		20degree		20degree		20degree		25degree		25degree		25degree		25degree
	Control		Irgarol		UVR		UVR × Irgarol		Control		Irgarol		UVR		UVR × Irgarol		Control		Irgarol		UVR		UVR × Irgarol		Control		Irgarol		UVR		UVR × Irgarol
0	0.55	0.01	0.52	0.01	0.47667	0.01155	0.44333	0.01155	0.57	0.01	0.54667	0.00577	0.51	0.00577	0.50667	0.00577	0.57667	0.00577	0.58	0.01732	0.52	0.01528	0.51333	0.01528	0.59333	0.00577	0.57	0.01	0.55	0.01	0.56	0.01
6	0.54	0.01	0.51333	0.00577	0.43333	0.01528	0.38667	0.01528	0.57	0.01	0.53333	0.01528	0.51333	0.01528	0.49333	0.01528	0.58667	0.01155	0.51	0.02646	0.51333	0.01155	0.43667	0.01155	0.58333	0.00577	0.57333	0.00577	0.55	0.00577	0.53333	0.00577
12	0.54	0.01	0.5	0.02	0.37333	0.00577	0.33667	0.00577	0.56333	0.00577	0.48333	0.02082	0.52333	0.02	0.44	0.02	0.58	0.01732	0.45333	0.04163	0.49667	0.00577	0.39333	0.00577	0.58667	0.00577	0.52333	0.01155	0.52667	0.02082	0.47333	0.02082
18	0.53333	0.00577	0.46	0.03	0.37	0.02	0.32	0.02	0.58	0.02	0.43	0.01	0.52667	0.01155	0.39333	0.01155	0.58333	0.00577	0.42333	0.02309	0.49333	0.01155	0.36667	0.01155	0.58333	0.00577	0.48667	0.01528	0.54333	0.01155	0.42667	0.01155
24	0.53667	0.00577	0.46	0.01	0.35333	0.01155	0.29667	0.01155	0.58	0.01	0.39667	0.00577	0.52	0.00577	0.35667	0.00577	0.58	0.01	0.41	0.01732	0.50667	0.00577	0.35333	0.00577	0.57333	0.01528	0.45667	0.01528	0.55	0.01	0.41	0.01
30	0.53667	0.00577	0.41333	0.03786	0.34	0.01155	0.28333	0.01155	0.57667	0.00577	0.38	0.01	0.51667	0.01	0.33	0.01	0.57333	0.00577	0.40333	0.01528	0.49333	0	0.34	0	0.59333	0.01155	0.44667	0.00577	0.55333	0.00577	0.40667	0.00577
40	0.54667	0.00577	0.37	0.04359	0.36	0.01155	0.26333	0.01155	0.56333	0.00577	0.36	0.01	0.51667	0.00577	0.31667	0.00577	0.58667	0.00577	0.38667	0.01155	0.50667	0.00577	0.34333	0.00577	0.58333	0.01155	0.43333	0.01528	0.54333	0.00577	0.39667	0.00577
50	0.55	0.02	0.33	0.03464	0.35333	0.01155	0.24333	0.01155	0.57	0.01732	0.35333	0.00577	0.52667	0.00577	0.30333	0.00577	0.58333	0.02082	0.39	0.01732	0.51333	0.00577	0.34333	0.00577	0.56667	0.00577	0.41667	0.00577	0.54	0.00577	0.37667	0.00577
60	0.54333	0.01155	0.31333	0.02887	0.33667	0.01	0.23	0.01	0.56667	0.01155	0.35	0.01	0.50333	0.02309	0.28667	0.02309	0.57667	0.01528	0.38667	0.01155	0.50333	0.00577	0.33667	0.00577	0.59333	0.00577	0.42333	0.00577	0.54667	0.00577	0.37333	0.00577
75	0.56	0.01	0.29333	0.02887	0.35667	0.00577	0.21333	0.00577	0.57667	0.00577	0.35333	0.01155	0.51667	0.01155	0.28667	0.01155	0.57333	0.01155	0.38667	0.00577	0.50333	0	0.34	0	0.58667	0.01528	0.41333	0.01528	0.56	0.01155	0.37667	0.01155
90	0.54333	0.01155	0.27667	0.02309	0.33	0.00577	0.20333	0.00577	0.57667	0.00577	0.35667	0.00577	0.51333	0	0.29	0	0.58333	0.01528	0.38333	0.01155	0.5	0.00577	0.32667	0.00577	0.58667	0.01155	0.41667	0.00577	0.54	0.00577	0.37333	0.00577
105	0.55333	0.01528	0.27	0.02	0.33	0.00577	0.19667	0.00577	0.58	0.01732	0.35333	0.00577	0.51333	0.00577	0.29333	0.00577	0.57	0.01	0.37333	0.01155	0.50667	0.01155	0.32333	0.01155	0.59667	0.00577	0.42	0	0.54333	0.00577	0.36667	0.00577
120	0.55	0.01	0.26333	0.02082	0.33	0.00577	0.18667	0.00577	0.58333	0.01528	0.34667	0.01155	0.51333	0.00577	0.28667	0.00577	0.58	0.01732	0.37667	0.00577	0.48333	0.00577	0.33333	0.00577	0.61	0	0.41	0	0.56333	0.00577	0.37333	0.00577

## Sheet: Fig 3
	SK outdoor		SK outdoor		SK outdoor		SK outdoor		SK outdoor		SK outdoor		SK outdoor		SK outdoor		SK outdoor		SK outdoor		SK outdoor		SK outdoor		SK outdoor		SK outdoor		SK outdoor		SK outdoor
	10degree		10degree		10degree		10degree		15degree		15degree		15degree		15degree		20degree		20degree		20degree		20degree		25degree		25degree		25degree		25degree
	Control		Irgarol		UVR		UVR × Irgarol		Control		Irgarol		UVR		UVR × Irgarol		Control		Irgarol		UVR		UVR × Irgarol		Control		Irgarol		UVR		UVR × Irgarol
0	0.60333	0.00577	0.58667	0.01155	0.54333	0.02	0.53	0.02	0.54	0.01732	0.53333	0.00577	0.52	0.01155	0.52667	0.01155	0.54333	0.01528	0.55333	0.00577	0.54667	0.01155	0.54333	0.01155	0.6	0.01	0.57667	0.00577	0.57667	0.00577	0.55667	0.00577
6	0.60333	0.00577	0.57	0	0.55333	0.01732	0.51	0.01732	0.55333	0.01528	0.53333	0.01528	0.53333	0.01	0.51	0.01	0.56333	0.00577	0.54333	0.00577	0.54667	0.01155	0.52667	0.01155	0.60667	0.00577	0.59	0.01	0.58	0.01528	0.57667	0.01528
12	0.59	0	0.56667	0.01528	0.53667	0.01155	0.49667	0.01155	0.55	0.01732	0.53333	0.01528	0.53667	0.01732	0.5	0.01732	0.57667	0.00577	0.53333	0.00577	0.55333	0.01528	0.50667	0.01528	0.61667	0.00577	0.6	0.01	0.58333	0.01155	0.56667	0.01155
18	0.59	0.01732	0.55333	0.02082	0.55333	0.03606	0.47	0.03606	0.56333	0.00577	0.52667	0.02082	0.55333	0.01155	0.49667	0.01155	0.57	0.01	0.53333	0.00577	0.55667	0.00577	0.50333	0.00577	0.61667	0.00577	0.59667	0.00577	0.58667	0.02082	0.56333	0.02082
24	0.59	0.01	0.54667	0.02517	0.54667	0.02082	0.46667	0.02082	0.57	0.01	0.52	0.01732	0.55	0.01155	0.49667	0.01155	0.57667	0.00577	0.53333	0.01155	0.56	0.01528	0.49667	0.01528	0.61333	0.00577	0.59	0.01	0.59333	0.03464	0.56	0.03464
30	0.59333	0.00577	0.53	0.02646	0.56	0.02309	0.44333	0.02309	0.56	0.01	0.51667	0.02082	0.56333	0.00577	0.48667	0.00577	0.58	0.01	0.52333	0.01155	0.56333	0.00577	0.50333	0.00577	0.61	0.01	0.57667	0.00577	0.57333	0.03	0.55	0.03
40	0.59667	0.01528	0.52333	0.01155	0.55	0.01528	0.43333	0.01528	0.56	0.01	0.52333	0.01528	0.55333	0.01732	0.49	0.01732	0.58	0.01	0.52	0.01	0.56333	0.01	0.49	0.01	0.61	0.01	0.57667	0.01155	0.59	0.04583	0.54	0.04583
50	0.58667	0.00577	0.51	0.02	0.54333	0.02082	0.39667	0.02082	0.57667	0.01528	0.52333	0.01528	0.56333	0.01732	0.48	0.01732	0.58	0.01	0.52	0.01	0.56333	0.01732	0.49	0.01732	0.62	0.01	0.57333	0.02082	0.59333	0.03512	0.53333	0.03512
60	0.6	0.01	0.48667	0.00577	0.54	0.01528	0.39333	0.01528	0.57667	0.01528	0.52333	0.03215	0.54667	0.00577	0.48667	0.00577	0.58	0.02646	0.53	0.01	0.57	0.01	0.47	0.01	0.60667	0.00577	0.57333	0.02887	0.57333	0.03606	0.51	0.03606
75	0.58333	0.01528	0.47333	0.01155	0.55	0.02082	0.37667	0.02082	0.57667	0.02082	0.52	0.01	0.56333	0.02517	0.48667	0.02517	0.57667	0.00577	0.53	0.01	0.55333	0.01528	0.48333	0.01528	0.60333	0.00577	0.57333	0.02082	0.58333	0.02	0.5	0.02
90	0.58	0.01	0.46	0.01	0.56	0.02309	0.35667	0.02309	0.58	0.01	0.51333	0.00577	0.56	0.02	0.48	0.02	0.57667	0.00577	0.50333	0.00577	0.54333	0.01528	0.46667	0.01528	0.60333	0.00577	0.54667	0.03215	0.58333	0.02309	0.50333	0.02309
105	0.59333	0.00577	0.45	0.02	0.54	0.01155	0.35333	0.01155	0.59333	0.01528	0.5	0.01	0.57667	0.02082	0.47333	0.02082	0.57333	0.00577	0.49667	0.01528	0.54333	0.01528	0.47333	0.01528	0.60667	0.01528	0.55667	0.03215	0.57333	0.03606	0.5	0.03606
120	0.6	0	0.44667	0.01528	0.54333	0.01155	0.34667	0.01155	0.57667	0.03055	0.47667	0.00577	0.56667	0.01732	0.48	0.01732	0.58667	0.00577	0.51	0.01732	0.55667	0.01155	0.48667	0.01155	0.61667	0.01155	0.54	0.03606	0.58	0.02646	0.52	0.02646

## Sheet: Fig 4
	En outdoor		En outdoor		En outdoor		En outdoor		En outdoor		En outdoor		En outdoor		En outdoor
	5degree		5degree		5degree		5degree		10degree		10degree		10degree		10degree
	Control		Irgarol		UVR		UVR × Irgarol		Control		Irgarol		UVR		UVR × Irgarol
0	0.42667	0.00577	0.41667	0.00577	0.41	6.7987e-17	0.4	6.7987e-17	0.4	0.02	0.38	0.01	0.36333	0.02082	0.33667	0.02082
6	0.44	0.01732	0.40667	0.01528	0.38667	0.00577	0.37667	0.00577	0.41	0.02646	0.38667	0.01528	0.37333	0.01528	0.35333	0.01528
12	0.42667	0.02082	0.38333	0.02082	0.39	0.01732	0.35	0.01732	0.42	0.02	0.35333	0.01155	0.35	0.01528	0.33667	0.01528
18	0.42333	0.01528	0.38333	0.00577	0.36667	0.01	0.34	0.01	0.38667	0.01155	0.36	0.01	0.34	0.01528	0.33333	0.01528
24	0.41667	0.00577	0.39	6.7987e-17	0.36667	0.01528	0.34333	0.01528	0.39	0.01732	0.35667	0.01528	0.35333	0.01155	0.32333	0.01155
30	0.42667	0.00577	0.37667	0.01155	0.35	0.01732	0.34	0.01732	0.38333	0.01528	0.34667	0.01528	0.35667	0.01155	0.32333	0.01155
40	0.42333	0.02309	0.37333	0.01155	0.36	0.00577	0.34333	0.00577	0.39	0.02	0.35333	0.01155	0.34667	0.01	0.32	0.01
50	0.42667	0.01155	0.39	0.02646	0.35	0.01	0.33	0.01	0.38333	0.00577	0.34667	0.00577	0.34667	0.00577	0.32333	0.00577
60	0.42333	0.01155	0.36333	0.00577	0.35667	0.01155	0.33333	0.01155	0.38333	0.01528	0.36	0.01	0.34	0.01528	0.32667	0.01528
75	0.42	0.01732	0.35667	0.01528	0.35667	0.02517	0.30667	0.02517	0.38667	0.01155	0.34667	0.00577	0.33667	0	0.32	0
90	0.41	0.01732	0.38333	0.01528	0.35	0.00577	0.32333	0.00577	0.37333	0.00577	0.35	6.7987e-17	0.34	0	0.32	0
105	0.41333	0.02309	0.37333	0.00577	0.33667	0.01732	0.3	0.01732	0.38	0.01	0.33667	0.01155	0.33667	0.01528	0.31667	0.01528
120	0.38	0.01732	0.35	0.01	0.33	0.02	0.3	0.02	0.37333	0.01155	0.37	6.7987e-17	0.33	0.01155	0.31333	0.01155

## Sheet: Fig 5
			UVR inhibition%					Irgarol inhibition%				I +U%
		10	38.7943	1.42098			10	48.4712	3.50108		10	62.5337	5.09277
		15	11.2116	0.16418			15	38.9532	0.59526		15	49.9388	0.74678
		20	13.3979	0.27675			20	33.8704	0.62056		20	42.4239	0.96461
		25	7.3908	0.18347			25	29.914	0.61363		25	37.3166	0.70487
		10	7.51915	0.16636			10	21.6297	0.8493		10	38.2101	2.09983
		15	3.10116	0.07142			15	12.7281	0.50297		15	17.0886	0.29059
		20	4.37938	0.0955			20	11.174	0.34764		20	17.7426	0.35701
		25	4.71296	0.05918			25	8.10667	0.23265		25	16.5788	0.31572
		5	15.4336	0.84472			5	10.6658	0.59249		5	23.5708	1.50308
		10	11.2349	0.22305			10	6.99563	0.27634		10	15.8096	0.34882

## Sheet: Fig 6
					UV+Irgarol		UV+T		Irgarol+T
				TW outdoor	1.08471	0.09169	1.39996	0.05213	1.24022	0.0626
				SK outdoor	0.99112	0.06864	1.05859	0.02795	1.15612	0.02672
